# Supplementary material for: Longitudinal associations between sport participation and fat mass with body posture in children: A 5-year follow-up from the Czech ELSPAC study
Source: PLoS One. 2022 Apr 11;17(4):e0266903. doi: 10.1371/journal.pone.0266903 (PMC9000121; doi:10.1371/journal.pone.0266903)
Supplement: S1 Raw data — (XLSX) [file pone.0266903.s001.xlsx]

## Sheet: Sheet1
Sex (1=boys; 2=girls)	Body Posture (1=correct; 2=incorrect)	Skinfold thicknesses-biceps (mm)	Skinfold thicknesses_triceps (mm)	Skinfold thicknesses-subscapula (mm)	Skinfold thicknesses-suprailiaca (mm)	Skinfold thicknesses-thigh (mm)	Sum of 5 skinfolds (mm)	Participation in sport clubs (1=yes; 2=no)	Participation in sport at competitive level (1=yes; 2=no)	Self-rated health (1=chronically ill; 2=almost always ill; 3=sometimes ill; 4=healthy, with a few minor problems and 5=perfectly healthy)	Baseline body posture (1=correct; 2=incorrect)
1	2	4,10	10,00	5,30	3,40	10,00	32,80	1	1	5	2
1										5	2
1	2	3,00	8,40	6,60	3,70	10,20	31,90	2	1	5	2
1										4
1										4
1										4
										5
										5
										5
	1	7,80	18,40	11,80	8,40	28,80	75,20	1	2	5	1
										5	1
										5	1
										4
										4
										4
2										4
2										4
2										4
										5
										5
										5
1	2	6,00	9,80	6,80	6,80	13,20	42,60	2	2	4	2
1										4	2
1										4	2
										5
										5
										5
2										5
2										5
2										5
2	2	3,80	7,40	5,40	3,60	9,00	29,20	1	2	4	2
2	2	4,10	6,90	5,20	4,20	10,60	31,00	1	2	4	2
2	2	4,00	11,80	6,40	5,40	13,40	41,00	1	2	4	2
										5
										5
										5
1										5
1										5
1	1	6,40	12,40	15,60	9,40	23,60	67,40	2	1	5
										4
										4
										4
2	2	9,60	13,00	13,00	13,40	20,00	69,00	2	2	5	1
2	1	10,00	13,80	11,80	15,80	18,60	70,00	1	2	5	1
2	1	9,80	16,20	13,40	17,40	33,20	90,00	1	2	5	1
										5
										5
										5
1	2	4,00	6,10	4,80	3,80	11,20	29,90	2	2	4	2
1	2	2,90	4,60	5,30	4,10	9,80	26,70	2	2	4	2
1	2	2,60	4,60	5,30	3,80	8,30	24,60	2	2	4	2
										4
										4
										4
										4
										4
										4
										4
										4
										4
2	2	5,00	13,20	6,60	5,20	18,40	48,40	2	2	4	1
2	1	9,90	16,30	7,00	7,40	18,40	59,00			4	1
2	2	6,50	13,60	6,80	6,40	22,00	55,30	2	2	4	1
1	1	3,20	5,00	4,20	3,30	5,80	21,50	1	2	4	1
1										4	1
1	1	2,40	4,80	4,20	2,80	6,60	20,80	1	2	4	1
	2	3,60	7,00	4,80	2,80	7,20	25,40	2	1	4	2
	2	3,00	7,20	4,80	3,20	7,00	25,20	2	2	4	2
										4	2
1	2	6,20	12,80	7,40	7,40	20,80	54,60	1	2	5	2
1	2	7,60	12,60	7,20	7,60	15,00	50,00	1	2	5	2
1	2	4,10	10,40	6,50	5,60	18,90	45,50	2	2	5	2
										4
										4
										4
										5
										5
										5
										5
										5
										5
										4
										4
										4
1										4
1										4
1	2	3,20	9,80	7,00	4,60	13,40	38,00	1		4
										4
										4
										4
2
2
2	1	5,80	13,80	7,60	7,20	24,80	59,20	1	2
1	2	8,10	17,80	11,40	10,00	,00	47,30	2	1	4	1
1	2	5,20	10,40	6,80	8,60	12,00	43,00	2	1	4	1
1	2	6,80	14,40	8,80	7,00	29,20	66,20	2	1	4	1
										5
										5
										5
										5
										5
										5
										5
										5
										5
										4
										4
										4
1										5
1										5
1	2	5,30	10,60	6,60	10,00	17,80	50,30	1	2	5
										4
										4
										4
										5
										5
										5
2	1	7,10	11,80	9,20	8,00	,00	36,10	1	2	5	1
2	1	6,00	13,20	8,20	9,20	20,20	56,80	1	2	5	1
2	2	5,30	10,80	7,10	6,80	26,60	56,60	2	2	5	1
2										5
2										5
2										5
1	2	7,30	10,80	9,80	7,40	25,60	60,90	1	2	5	2
1										5	2
1										5	2
										5
										5
										5
										4
										4
										4
2										5
2										5
2	2	6,50	14,60	7,00	11,40	22,00	61,50	1	2	5
2	2	4,40	10,40	6,80	6,00	13,60	41,20	2	2	5	1
2										5	1
2	1	5,60	11,20	9,40	5,60	19,40	51,20	1	2	5	1
1	2	8,60	17,20	7,40	5,80	23,20	62,20	2	2	5	1
1										5	1
1	2	4,20	8,40	6,40	5,60	23,60	48,20	2	2	5	1
2	2	6,60	9,00	5,40	6,10	13,40	40,50	2	2	5	2
2	2	7,40	8,40	6,80	6,00	14,60	43,20	2	2	5	2
2	2	7,20	10,20	8,00	6,40	23,00	54,80	2	2	5	2
										5
										5
										5
										4
										4
										4
2	2	8,60	12,80	10,00	10,00	18,60	60,00	2	1	5	2
2										5	2
2										5	2
	2	13,40	18,80	20,00	19,90	35,00	107,10	2	2		2
											2
											2
										4
										4
										4
										4
										4
										4
	1	3,40	7,20	4,20	3,40	19,80	38,00	1	2		1
											1
											1
										4
										4
										4
1	2	6,30	10,00	7,60	4,40	13,00	41,30	2	2	4	2
1	2	3,20	7,40	7,60	5,40	9,80	33,40	2	2	4	2
1	2	3,40	9,00	8,20	5,20	9,40	35,20	2	2	4	2
	2	6,50	11,40	7,80	6,80	17,00	49,50	2	2	4	2
	1	5,60	11,00	8,20	6,20	14,20	45,20	1	2	4	2
	1	5,00	9,00	10,40	6,20	13,20	43,80	2	1	4	2
2										5
2										5
2										5
										5
										5
										5
1	2	4,20	7,60	4,90	3,40	13,80	33,90	2	2	4	2
1	1	7,80	12,40	8,00	5,20	26,60	60,00	2	1	4	2
1	2	2,60	7,30	5,00	3,70	11,80	30,40	2	2	4	2
2										5
2	1	7,10	16,00	8,00	8,50	25,20	64,80	2	1	5
2										5
										5
										5
										5
										5
										5
										5
										4
										4
										4
1
1
1
2										4
2										4
2										4
2	1	8,60	15,00	10,60	7,80	37,80	79,80	1	2	4	1
2	2	8,00	10,00	8,50	6,20	15,10	47,80	2	2	4	1
2	2	6,60	11,40	9,40	8,60	20,00	56,00	2	2	4	1
										5
										5
										5
1										4
1										4
1	1	4,40	7,40	8,10	5,40	5,30	30,60	1	2	4
										5
										5
										5
										5
										5
										5
1
1
1	1	3,80	6,20	7,80	5,40	9,20	32,40	1	2
										4
										4
										4
										5
										5
	1	2,80	6,00	8,20	5,80	8,20	31,00	2	1	5
										5
										5
										5
										4
										4
										4
2										4
2										4
2	2	6,40	11,20	10,00	12,40	19,80	59,80	2	2	4
										5
										5
										5
1	1	3,80	9,20	5,00	4,60	8,20	30,80	1	2	5	2
1	1	3,20	7,20	5,20	5,00	8,80	29,40	1	2	5	2
1										5	2
	1	4,00	8,80	6,20	4,80	11,20	35,00	1	2		1
	1	4,00	8,40	7,60	4,00	11,00	35,00	2	1		1
	1	3,40	6,60	8,00	5,80	11,20	35,00	2	1		1
										5
										5
										5
	1	6,20	13,20	6,20	5,00	13,80	44,40	2	2		1
											1
											1
										4
										4
										4
1	2	4,80	10,10	5,00	4,20	17,00	41,10	2	1		2
1	2	4,40	8,40	5,40	4,80	15,80	38,80	1	1		2
1	2	4,20	8,20	6,40	4,40	15,60	38,80	1	1		2
										5
										5
										5
1										4
1										4
1										4
										5
										5
										5
1	2	6,80	10,00	8,20	6,40	16,00	47,40	1	2	5	2
1	1	5,00	8,80	6,20	4,60	13,40	38,00	1	1	5	2
1	1	5,30	8,80	5,70	4,00	17,00	40,80	2	1	5	2
1										3
1										3
1	2	5,80	16,20	13,20	11,20			1	2	3
										5
										5
										5
										5
										5
										5
1	2	6,00	8,60	5,20	4,60	18,00	42,40	1	2	5	2
1										5	2
1	2	5,60	8,40	5,60	5,60	13,80	39,00	1	2	5	2
1										4
1										4
1	1	12,20	28,40	30,80	24,20	43,00	138,60	2	1	4
										5
										5
										5
1	2	7,20	14,20	8,60	6,20	25,40	61,60	2	2	5	2
1										5	2
1	2	7,20	20,00	15,80	15,40	34,00	92,40	2	2	5	2
1	2	4,30	8,80	5,20	4,00	13,80	36,10			5	2
1										5	2
1	2	3,20	7,40	5,80	4,40	14,20	35,00	1	2	5	2
2										5
2										5
2	1	8,50	17,80	9,30	7,40	25,80	68,80	1	1	5
1	2	3,60	7,20	5,00	3,80	12,00	31,60	2	1	4	2
1	1	4,00	8,40	6,20	4,20	14,40	37,20	1	1	4	2
1										4	2
										5
										5
										5
2										5
2										5
2	1	4,40	9,20	5,80	4,20	26,00	49,60	1	1	5
1	2	6,20	9,80	6,20	5,20	14,40	41,80	2	2	4	2
1	2	4,00	7,20	6,00	5,40	7,00	29,60	1	1	4	2
1	2	3,60	6,20	6,40	4,00	7,80	28,00	1	1	4	2
										5
										5
										5
										5
										5
										5
										5
										5
										5
2										5
2										5
2	2	7,40	15,60	8,60	6,60	26,00	64,20	2	1	5
1	1	3,00	5,80	4,40	3,00	9,20	25,40	2	1	4	1
1										4	1
1										4	1
	2	8,40	14,00	9,20	9,20	,00	40,80	1	2	4	2
	2	10,80	17,50	10,50	13,60	40,60	93,00	1	2	4	2
	2	8,00	15,20	10,40	13,00	25,00	71,60	1	2	4	2
2
2
2	1	5,80	13,80	10,60	10,00	34,60	74,80	1	1
	1	3,00	7,80	4,60	3,60	15,20	34,20	2	1	1	1
	2	2,80	5,60	4,80	3,90	8,40	25,50	1	1	1	1
	2	3,20	6,80	5,40	4,00	9,40	28,80	2	1	1	1
2										4
2										4
2	2	6,40	16,80	11,20	9,60	35,80	79,80	1	2	4
2										5
2										5
2	1	6,60	15,80	7,80	6,00	24,40	60,60	1	1	5
2										4
2										4
2										4
										4
										4
										4
1	2	5,60	8,20	6,80	5,10	15,80	41,50	2	1	5	2
1	2	4,00	9,80	6,20	6,00	10,80	36,80	2	2	5	2
1	2	3,20	8,20	5,60	4,60	8,00	29,60	2	1	5	2
	2	13,40	27,00	23,40	21,00	39,80	124,60	1	2
										4
										4
										4
2	1	9,60	17,20	10,20	10,00	27,40	74,40	1	1	4	1
2										4	1
2	1	4,60	17,20	5,60	5,80	29,80	63,00	2	1	4	1
										4
										4
										4
										5
										5
										5
2										4
2										4
2										4
										5
										5
										5
										4
										4
										4
	2	3,00	5,60	3,60	3,00	10,00	25,20	2	2	4	2
	2	3,30	4,80	4,10	2,80			2	2	4	2
										4	2
2										5
2										5
2										5
1
1
1	2	3,40	7,30	5,80	4,00	10,80	31,30	2	1
	1	5,80	8,60	4,80	4,10	15,20	38,50	1	1	4	1
										4	1
										4	1
										4
										4
										4
										4
										4
										4
	2	3,80	6,10	4,20	2,60	5,60	22,30	2	1		2
											2
											2
										4
										4
										4
2										4
2										4
2										4
1										5
1										5
1										5
										5
										5
										5
1										4
1										4
1										4
										4
										4
										4
1										5
1	2	4,80	9,00	5,80	3,40	12,80	35,80	1	2	5
1	2	3,40	7,20	5,50	3,80	9,60	29,50	1	2	5
	2	9,20	17,00	11,00	8,40	23,00	68,60	1	2	4	2
										4	2
										4	2
1										5
1										5
1	1	4,00	8,00	8,20	7,40	14,20	41,80	1	1	5
										5
										5
										5
1	1	15,60	27,00	26,80	19,20	41,40	130,00	2	2		1
1	2	14,50	30,60	26,20	24,60	49,80	145,70	2	2		1
1	2	12,30	18,20	13,30	23,60	43,00	110,40	2	1		1
										5
										5
										5
	1	4,80	7,60	7,60	4,00	11,20	35,20	2	1		1
	2	3,60	7,60	7,40	4,60	8,40	31,60	1	2		1
	2	3,60	8,00	7,40	4,20	6,60	29,80	2	2		1
										5
										5
										5
										5
										5
										5
1	2	7,20	14,00	9,50	5,40	15,40	51,50	2	2	5	2
1	2	5,00	11,80	8,80	6,40	14,60	46,60	2	2	5	2
1	2	4,20	11,20	8,50	5,50	16,80	46,20	2	2	5	2
										4
										4
										4
1
1
1	2	3,20	7,40	6,40	4,00	8,60	29,60	1	2
										4
										4
										4
	2	4,50	7,80	5,80	4,40	15,80	38,30	2	1	5	2
										5	2
										5	2
										5
										5
	2	5,20	9,50	6,10	5,10	10,80	36,70	1	2	5
1	2	12,00	15,80	19,80	17,00	25,80	90,40	2	2	5	2
1										5	2
1										5	2
										4
										4
										4
										5
										5
										5
										5
										5
										5
1
1
1
										4
										4
										4
										5
										5
										5
										4
										4
										4
										5
										5
										5
2										5
2										5
2										5
										5
										5
	2	7,60	19,40	17,80	14,80	39,80	99,40	1	1	5
										4
										4
										4
1										4
1										4
1										4
1										5
1										5
1										5
1										4
1										4
1										4
										5
										5
										5
2										3
2										3
2										3
2										5
2										5
2										5
2										4
2										4
2										4
										4
										4
										4
1										5
1										5
1	2	4,40	8,60	6,40	5,80	15,20	40,40	2	2	5
1
1
1
2										5
2										5
2										5
	2	5,50	9,20	7,80	5,80	15,20	43,50	1	2		2
	2	3,50	6,60	6,40	4,30	9,30	30,10	1	2		2
	2	4,00	8,00	7,80	5,60	10,40	35,80	1	1		2
2	1	3,80	7,80	5,60	3,80	12,60	33,60	1	1	5	1
2	1	4,70	11,40	7,90	5,60	24,60	54,20	2	1	5	1
2	1	5,60	12,80	9,60	6,80	27,80	62,60	1	1	5	1
										5
										5
										5
	2	3,00	6,80	3,40	3,60	12,40	29,20	2	2		2
											2
	2	3,20	8,00	4,20	4,00	14,60	34,00	2	2		2
										5
										5
										5
										4
										4
										4
										5
										5
										5
										5
										5
										5
1										5
1										5
1	2	5,20	10,60	6,40	7,00	15,20	44,40	1	1	5
										4
										4
										4
2										4
2										4
2	2	10,60	21,20	17,60	17,60	37,20	104,20	1	2	4
										5
										5
										5
										5
										5
										5
2
2
2	2	6,20	10,10	4,80	5,60	25,00	51,70	2	1
1	2	4,30	8,00	7,60	4,30	13,20	37,40	2	1	4	2
1										4	2
1	2	4,20	8,00	8,00	6,00	14,40	40,60	1	2	4	2
1	2	5,40	7,90	6,40	5,60	14,60	39,90	2	1	5	2
1	2	3,40	6,30	5,80	4,70	11,10	31,30	2	1	5	2
1	2	3,00	6,60	7,40	5,80	9,40	32,20	2	1	5	2
										5
										5
										5
2	1	17,50	20,00	13,50	11,00	26,00	88,00	1	2	4	1
2										4	1
2	1	10,80	24,80	14,60	8,80	44,80	103,80	2	2	4	1
	2	5,40	10,00	8,40	9,00	28,40	61,20	1	2
										5
										5
										5
										5
										5
										5
1	2	9,40	15,80	14,40	11,40	32,00	83,00	2	2	5	2
1										5	2
1										5	2
										4
										4
										4
1	2	8,20	12,00	9,00	9,40	20,00	58,60	2	2	4	1
1	2	8,00	14,60	9,30	11,00	28,80	71,70	2	2	4	1
1										4	1
										5
										5
										5
2	1	3,60	7,00	7,80	5,20	13,80	37,40	2	1	4	1
2										4	1
2	2	3,40	10,00	7,60	6,60	17,40	45,00	2	2	4	1
	2	6,20	11,20	7,40	6,80	19,40	51,00	2	2	4	2
	2	6,60	11,50	7,30	7,80	21,70	54,90	1	2	4	2
	2	6,70	17,80	8,50	9,60	31,60	74,20	2	2	4	2
										5
										5
										5
										4
										4
										4
										5
										5
										5
										5
										5
										5
2	2	12,60	18,40	15,80	13,80	33,80	94,40	2	2	4	2
2	2	13,20	21,20	16,00	88,80	28,20	167,40	1	2	4	2
2	2	12,20	27,60	16,60	12,00	38,00	106,40	2	2	4	2
										5
										5
										5
1	2	6,50	9,00	6,70	4,60	18,40	45,20	1	2	5	2
1	2	2,60	3,80	5,20	3,70	10,70	26,00	1	2	5	2
1										5	2
										5
										5
										5
1	2	3,40	8,00	5,00	3,20	9,40	29,00	2	1	5	2
1	2	3,30	7,60	6,50	4,00	9,80	31,20	2	1	5	2
1	2	3,20	6,40	7,40	5,20	7,80	30,00	2	1	5	2
1										5
1										5
1	2	4,10	7,40	8,10	6,00	14,00	39,60	1	2	5
										4
										4
										4
2										4
2										4
2										4
										5
										5
										5
2	1	5,90	12,40	10,00	8,20	23,40	59,90	1	1	5	1
2										5	1
2	1	9,00	23,80	19,40	24,80	46,40	123,40	2	1	5	1
										1
										1
										1
										4
										4
										4
										5
										5
										5
2										5
2										5
2										5
										5
										5
										5
										4
										4
										4
2										2
2										2
2	2	5,80	11,80	7,40	10,80	24,80	60,60	1	2	2
1										5
1										5
1										5
	2	5,90	8,80	6,60	5,10	19,20	45,60	2	1	5	2
	1	5,20	10,40	6,20	6,00	16,00	43,80	1	2	5	2
	2	5,20	12,60	8,70	12,20	27,00	65,70	2	1	5	2
1										4
1										4
1										4
	2	8,60	18,70	12,00	9,00	26,40	74,70	2	2
2										5
2										5
2	2	5,60	13,60	8,00	7,00	22,20	56,40	2	1	5
2										4
2										4
2	2	5,00	11,40	8,00	11,60	23,20	59,20	1	2	4
										5
										5
										5
										5
										5
										5
1	2	13,00	22,00	27,80	22,70	31,80	117,30	2	1		2
1	2	10,20	19,00	21,40	16,40	88,80	155,80	2	2		2
1	2	9,00	15,00	28,80	18,20	26,40	97,40	2	1		2
2										4
2										4
2	1	9,60	17,60	9,70	7,80	41,20	85,90	1	2	4
2										4
2										4
2										4
										5
										5
										5
	2	14,60	22,20	22,20	27,40	,00	86,40	2	2	5	2
										5	2
										5	2
1	2	7,30	14,60	10,00	7,00	,00	38,90	2	1	5	2
1	1	5,80	12,80	4,20	7,60	16,80	47,20	1	2	5	2
1	2	4,40	11,70	8,10	5,10	21,00	50,30	1	2	5	2
1	2	4,80	8,30	8,00	6,00	10,00	37,10	1	2	4	2
1	2	4,00	6,80	6,40	6,20			1	2	4	2
1										4	2
	1	6,50	14,40	12,40	10,00	27,00	70,30	2	2	3	1
										3	1
										3	1
2	2	3,40	8,40	5,00	4,20	13,60	34,60	2	2	5	2
2	2	4,80	10,40	7,80	6,10	27,80	56,90	1	2	5	2
2	2	8,40	13,80	10,60	6,60	24,20	63,60	1	2	5	2
										4
										4
	2	10,60	20,00	13,00	18,80	35,80	98,20	1	2	4
										5
										5
										5
1										4
1										4
1										4
1	2	7,00	13,20	6,80	5,60	15,80	48,40	2	2	5	2
1										5	2
1	2	4,60	11,00	8,60	7,80	12,80	44,80	2	2	5	2
	1	2,80	5,60	5,20	3,40	6,60	23,60	2	1
1	1	6,40	9,40	8,10	6,00	18,20	48,10	1	2	4	1
1	2	5,60	12,20	8,00	8,20	18,40	52,40	2	2	4	1
1	2	3,50	6,60	5,40	4,60	14,40	34,50	2	1	4	1
										5
										5
										5
	2	5,00	7,20	5,80	4,80	13,60	36,40	2	1		2
											2
	2	4,00	9,20	7,60	5,00	11,60	37,40	2	2		2
	2	3,80	10,00	6,40	6,60	11,20	38,00	2	1
2										4
2										4
2	1	6,00	18,20	11,80	6,00	28,60	70,60	1	2	4
										5
										5
	1	6,60	13,00	11,20	12,40	22,20	65,40	1	2	5
										5
										5
										5
1	2	9,40	15,10	10,60	11,00	27,60	73,70	1	1		2
1	2	5,40	9,20	5,60	5,40	10,00	35,60	2	1		2
1	2	5,00	9,00	6,40	8,60	11,80	40,80	2	2		2
										4
										4
										4
										5
										5
										5
1										5
1										5
1										5
										5
										5
										5
2	2	6,40	8,20	6,40	5,80	14,60	41,40	2	2	5	2
2	2	5,70	12,50	8,30	5,40	18,90	50,80	2	2	5	2
2	2	5,60	11,00	8,30	4,60	21,00	50,50	2	2	5	2
1										5
1										5
1	2	4,60	9,00	5,60	4,90	18,50	42,60	2	2	5
2										5
2										5
2										5
										4
										4
										4
										4
										4
										4
										4
										4
										4
										4
										4
										4
1	1	10,00	19,20	12,20	10,60	29,60	81,60	2	2	4	1
1										4	1
1										4	1
2										5
2										5
2	2	7,00	11,80	8,40	10,20	29,20	66,60	2	1	5
2										5
2										5
2	1	4,80	11,60	10,60	7,40	19,40	53,80	2	2	5
										4
										4
										4
										5
										5
										5
1	2	5,40	10,00	8,30	5,80	18,40	47,90	1	2	5	2
1	2	4,20	7,40	6,00	3,80	11,20	32,60	1	1	5	2
1	2	3,60	7,20	7,80	9,00	11,40	39,00	1	2	5	2
										5
										5
										5
1	2	6,40	14,20	10,00	8,80	25,40	64,80	1	2	5	2
1	1	7,40	15,50	6,50	7,30	21,50	58,20	2	2	5	2
1	2	5,80	11,40	6,50	7,00	16,30	47,00	2	2	5	2
	2	5,00	7,20	4,20	2,60	12,40	31,40	2	2	4	2
	2	3,60	7,60	4,60	2,60	11,20	29,60	1	2	4	2
										4	2
2										5
2										5
2	2	4,50	8,30	6,60	4,00	15,30	38,70	2	1	5
	1	5,00	9,10	6,00	4,10	13,40	37,60	1	2	4	1
										4	1
	2	2,90	6,40	5,40	3,10	11,40	29,20	1	2	4	1
2										4
2										4
2	2	6,20	13,60	8,80	6,40	24,60	59,60	2	2	4
										5
										5
										5
	1	4,10	7,40	4,20	5,00	13,40	34,10	2	1	5	1
	2	4,80	11,40	9,00	5,40	17,60	48,20	1	2	5	1
	2	5,50	13,10	8,20	4,70	18,80	50,30	2	1	5	1
2										4
2										4
2										4
	2	5,20	10,00	6,60	7,20	17,80	46,80	2	2	4	2
	2	3,80	9,40	6,40	6,80	10,40	36,80	2	2	4	2
	2	5,40	11,00	6,80	9,40	15,80	48,40	2	2	4	2
1										5
1										5
1										5
										3
										3
										3
	1	7,40	15,50	9,20	7,80	24,00	63,90	2	2	4	1
	1	6,30	20,30	9,30	12,40	31,00	79,30	2	2	4	1
										4	1
										5
										5
										5
2										4
2										4
2	1	8,40	15,00	18,60	8,80	23,80	74,60	2	2	4
1										4
1										4
1										4
	2	11,80	25,40	35,80	25,00	,00	98,00	1	2	4	2
										4	2
										4	2
										4
										4
										4
2	2	5,60	11,20	5,80	5,80	19,80	48,20	2	2	4	2
2	2	8,00	17,10	8,10	10,60	33,60	77,40	2	2	4	2
2	2	6,20	16,00	9,00	8,00	34,40	73,60	2	2	4	2
										5
										5
										5
1										4
1										4
1										4
1										4
1										4
1										4
										4
										4
										4
2										4
2										4
2										4
										5
										5
										5
1										5
1										5
1										5
1										5
1										5
1										5
	1	5,40	10,00	7,20	4,20	12,00	38,80	1	2	5	1
										5	1
										5	1
										4
										4
										4
1	1	3,80	7,20	5,40	3,80	,00	20,20	2	1	5	1
1	1	3,60	8,60	5,20	4,00	10,00	31,40	2	1	5	1
1	1	3,80	6,60	6,40	4,80	8,80	30,40	2	1	5	1
1	2	4,60	10,00	6,20	4,80	15,20	40,80	2	2	5	2
1										5	2
1										5	2
										4
										4
										4
2										5
2										5
2	2	9,00	18,60	22,80	19,20	31,40	101,00	2	2	5
2										5
2										5
2	1	6,00	12,60	14,80	10,00	27,20	70,60	2	2	5
1	2	3,00	5,80	4,40	3,20	7,60	24,00	2	1	5	2
1	2	3,20	6,40	6,20	4,40	7,40	27,60	1	1	5	2
1	1	3,40	6,00	6,80	5,20	10,60	32,00	2	1	5	2
1	2	9,80	22,80	12,60	24,40	24,80	94,40	2	1	4	2
1	1	9,20	21,20	15,20	19,20	88,80	153,60	1	2	4	2
1	1	8,80	22,60	10,40	16,00	48,00	105,80	2	2	4	2
1										4
1										4
1	2	8,00	14,00	9,40	13,20	27,20	71,80	1	2	4
										5
										5
										5
1	2	4,10	10,20	5,20	4,60	18,00	42,10	2	1	5	2
1	1	4,50	8,50	6,70	4,10	14,00	37,80	2	2	5	2
1	1	4,20	10,40	7,80	5,20	10,20	37,80	2	2	5	2
										5
										5
										5
										5
										5
										5
	2	5,80	11,20	6,40	6,20	19,80	49,40	2	1	5	2
	1	3,60	6,40	6,80	4,40	9,40	30,60	2	1	5	2
	2	4,20	8,50	7,30	5,10	12,60	37,70	2	1	5	2
1										3
1										3
1	1	9,00	12,80	18,40	12,00	22,20	74,40	2	2	3
										4
										4
										4
2										5
2										5
2										5
										5
										5
										5
2										5
2										5
2										5
2	2	7,00	11,20	7,60	5,60	18,00	49,40	1	2	5	2
2										5	2
2										5	2
	2	5,70	8,80	6,40	5,40	17,40	43,70	2	1	5	2
	2	,40	14,00	8,80	7,00	26,20	56,40	2	1	5	2
										5	2
										5
										5
										5
										5
										5
										5
										4
										4
	2	7,80	16,80	11,40	10,40	27,80	74,20	2	2	4
1	2	3,30	6,80	5,30	3,50	9,20	28,10	2	1	4	2
1	2	4,00	5,80	9,20	4,00	10,00	33,00	2	1	4	2
1	2	36,00	86,00	6,60	3,80	9,80	142,20	2	1	4	2
1	1	3,20	6,40	5,40	4,20	7,30	26,50	1	2	5	1
1	1	3,00	6,60	5,40	4,60	7,20	26,80	1	2	5	1
1	2	3,40	8,00	6,80	4,80	9,00	32,00	2	2	5	1
1	2	4,00	7,20	4,80	3,80	12,60	32,40	1	2	5	2
1	2	3,60	8,80	5,20	5,00	11,00	33,60	1	2	5	2
1	2	3,00	5,80	6,40	4,60	11,60	31,40	1	2	5	2
										4
										4
	1	2,80	6,40	8,00	4,20	7,40	28,80	2	2	4
										4
										4
	2	4,20	6,60	6,20	5,40	13,20	35,60	1	2	4
1										5
1										5
1										5
										5
										5
										5
1										4
1										4
1	2	6,50	21,20	12,00	15,80	28,40	83,90	2	2	4
1	2	3,60	7,40	5,80	4,20	15,40	36,40	2	1	4	2
1										4	2
1	2	4,80	9,20	7,40	7,00	15,80	44,20	2	2	4	2
2	1	8,10	13,60	10,00	10,00	22,00	63,70	1	2	4	1
2										4	1
2	1	8,80	17,40	13,80	15,40	25,40	80,80	2	2	4	1
2	1	4,30	8,80	6,20	4,60	16,40	40,30	2	1	5	1
2	1	4,40	10,20	6,60	7,00	18,00	46,20	2	1	5	1
2	1	5,00	12,20	7,60	6,80	23,60	55,20	2	1	5	1
2	1	4,40	12,80	4,80	4,80	14,80	41,60	2	1	4	1
2										4	1
2	1	5,60	23,40	7,90	6,30	42,60	85,80	1	2	4	1
	2	7,80	16,00	7,80	11,60	31,00	74,20	2	2	5	2
										5	2
										5	2
	2	4,20	8,20	5,60	4,40	12,00	34,40	2	2
1	2	4,00	5,80	5,80	4,20	10,00	29,80	2	2	4	2
1										4	2
1	2	3,00	5,00	6,00	4,20	10,00	28,20	2	2	4	2
2
2
2
										4
										4
										4
										4
										4
										4
										4
										4
										4
1	2	5,00	9,80	6,80	5,20	16,40	43,20	2	1	5	2
1	1	4,80	8,80	8,40	8,20			1	2	5	2
1										5	2
										4
										4
										4
1										5
1										5
1	1	3,60	10,40	7,60	4,40	14,20	40,20	2	1	5
										5
										5
										5
1										4
1										4
1										4
										4
										4
										4
	2	3,80	5,60	3,90	3,80	11,80	28,90	2	2	4	2
										4	2
										4	2
										5
										5
										5
2										3
2										3
2	2	4,20	11,00	6,90	5,20	17,00	44,30	1	2	3
1										5
1										5
1										5
	2	6,40	11,20	6,20	6,80	19,60	50,20	2	1		2
	2	5,60	10,10	6,00	5,80	11,80	39,30	2	1		2
											2
2	1	7,80	15,10	7,40	9,00	23,00	62,30	1	2	4	1
2										4	1
2	2	6,30	17,30	8,80	7,60	25,60	65,60	2		4	1
1	2	4,00	7,40	5,20	3,60	10,40	30,60	1	2	4	2
1	1	3,60	8,00	5,80	6,00	13,20	36,60	1	2	4	2
1	2	3,80	6,40	5,40	5,00	10,20	30,80	1	2	4	2
										5
										5
										5
1
1
1	1	3,80	5,40	5,50	4,00	6,20	24,90	2	1
2	2	3,80	9,60	5,80	3,80	12,40	35,40	1	2	5	2
2										5	2
2	1	6,40	15,20	10,20	5,60	21,40	58,80	2	2	5	2
1	2	7,60	13,40	8,20	8,20	28,40	65,80	2	2	4	2
1	2	4,20	9,40	8,40	7,40	17,00	46,40	2	2	4	2
1										4	2
1	2	9,00	12,20	7,00	5,80	20,00	54,00	2	2	4	2
1	1	11,40	16,40	19,00	5,60	27,80	80,20	2	2	4	2
1										4	2
2										5
2										5
2	2	6,60	12,60	6,80	6,10	25,60	57,70	1	2	5
										4
										4
										4
		10,20	26,00	28,00	16,60	45,20	126,00	2	2	4
										4
										4
1										5
1										5
1	2	4,40	7,60	7,40	7,20	11,00	37,60	2	2	5
										4
										4
										4
1	2	3,40	5,20	8,60	3,80	10,20	31,20	1	2	5	2
1										5	2
1										5	2
2	1	3,60	7,10	4,20	4,00	12,40	31,30	2	1	5	1
2	1	4,70	7,80	4,70	4,60	16,00	37,80	2	1	5	1
2	1	3,80	9,60	4,60	4,40	11,60	34,00	2	1	5	1
										5
										5
										5
										4
										4
										4
										4
										4
										4
										4
										4
										4
	2	9,20	13,40	7,70	8,00	30,00	68,30	2	2	4	2
										4	2
										4	2
2										4
2										4
2	2	4,10	8,10	7,60	4,40	10,60	34,80	1	2	4
										5
										5
										5
2	2	5,40	7,00	5,60	5,20	13,60	36,80	2	2	5	2
2										5	2
2	2	6,60	15,80	11,80	10,80	32,20	77,20	1	2	5	2
										4
										4
										4
										5
										5
										5
										4
										4
										4
2	2	3,80	7,60	5,00	4,60	24,00	45,00	2	2	4	2
2	2	3,80	9,80	8,40	5,40	20,40	47,80	2	2	4	2
2	2	4,00	11,40	8,60	5,20	28,60	57,80	2	2	4	2
1	2	8,60	18,20	7,50	11,00	28,40	73,70	2	1	4	2
1	2	7,40	16,20	7,80	12,60	24,00	68,00	2	1	4	2
1										4	2
2										4
2										4
2										4
2	2	4,80	8,80	6,40	7,20	15,80	43,00	2	1	4	2
2										4	2
2	2	6,40	11,40	9,60	7,40	23,20	58,00	1	2	4	2
										5
										5
										5
										5
										5
										5
	1	4,90	9,80	8,20	4,60	18,40	45,90	2	2		1
											1
											1
2										5
2										5
2										5
1	2	7,20	15,60	8,00	13,20	21,20	65,20	2	1	4	2
1										4	2
1										4	2
										4
										4
										4
1	2	5,00	8,60	5,80	5,40	16,40	41,20	2	1	4	2
1	2	3,20	5,60	5,00	4,40	9,80	28,00	2	2	4	2
1	1	3,50	6,40	5,70	4,60	11,40	31,60	2	2	4	2
										5
										5
										5
										4
										4
										4
2										4
2										4
2	2	9,00	16,00	15,80	15,20	28,80	84,80	2	2	4
										5
										5
										5
2										4
2										4
2										4
2										3
2										3
2										3
1										4
1										4
1	2	5,60	14,00	7,60	5,40	28,20	60,80	2	1	4
2	2	4,80	7,80	6,50	7,70	16,20	43,00	2	1		2
2	1	5,20	8,40	10,40	6,60	20,00	50,60	1	1		2
2											2
										4
										4
										4
										5
										5
										5
										4
										4
										4
										4
										4
										4
										5
										5
										5
2										5
2										5
2										5
										5
										5
										5
2	2	8,70	16,40	13,20	6,90	21,00	66,20	2	1		2
2											2
2	2	8,30	21,60	9,50	8,10	47,00	94,50	1	2		2
1	1	2,80	8,00	4,20	4,20	14,60	33,80	1	2	5	1
1										5	1
1										5	1
2										5
2										5
2										5
1	2	4,20	7,20	5,50	4,00	10,00	30,90	2	1	5	2
1	2	5,00	10,20	5,60	4,40	14,80	40,00	1	1	5	2
1	2	3,70	5,40	5,80	3,50	10,20	28,60	2	1	5	2
										5
										5
										5
										4
										4
										4
										4
										4
										4
2										4
2										4
2	1	5,20	11,20	9,20	6,00	17,80	49,40	2	2	4
1	2	5,40	10,20	6,00	4,30	14,60	40,50	1	1		2
1											2
1	2	4,80	10,80	7,00	6,40	14,20	43,20	1	2		2
1
1
1	1	8,00	21,80	15,60	23,80	42,00	111,20	2	2
										4
										4
										4
										5
										5
										5
										5
										5
	2	2,60	4,20	5,80	3,80	8,00	24,40	2	2	5
1										5
1										5
1										5
										4
										4
										4
1	2	4,10	8,40	5,50	3,60	14,10	35,70	1	2	3	2
1										3	2
1	2	3,20	5,40	6,00	3,60	6,00	24,20	2	2	3	2
2										5
2										5
2	1	7,40	16,20	8,60	7,20	25,80	65,20	2	2	5
1	1	5,20	11,40	5,60	3,80	11,00	37,00	2	1	5	1
1	1	4,80	10,40	5,90	4,20	13,60	38,90	2	1	5	1
1										5	1
										5
										5
										5
1	2	5,20	8,40	5,80	4,00	24,60	48,00	1	2	5	2
1	1	4,00	7,80	6,20	5,20	13,40	36,60	1	2	5	2
1	2	4,40	9,00	6,80	5,80	16,60	42,60	1	2	5	2
1	2	5,40	9,40	6,10	4,40	13,40	38,70	1	2	5	2
1	2	5,00	9,20	5,80	4,80	12,40	37,20	2	1	5	2
1	2	3,40	7,40	5,00	4,60	9,60	30,00	1	2	5	2
1										5
1										5
1										5
1	2	3,60	10,00	6,10	5,10	24,80	49,60	1	2		2
1	2	4,00	10,60	6,60	4,80	13,40	39,40	2	1		2
1											2
										5
										5
										5
1										5
1										5
1	2	4,50	13,80	8,00	7,10	27,80	61,20	2	1	5
										4
										4
	2	4,60	10,20	6,00	4,20	10,60	35,60	2	1	4
										5
										5
										5
										5
										5
										5
2										5
2										5
2	1	7,60	21,80	10,80	7,40	29,20	76,80	1	2	5
	1	7,00	16,00	9,80	7,10	29,60	69,50	1	2
										5
										5
										5
										5
										5
										5
1	1	9,60	14,60	6,70	5,00	3,40	39,30	1	2	5	1
1										5	1
1	2	11,20	16,80	11,60	10,40	25,60	75,60	2	2	5	1
										5
										5
										5
										3
										3
										3
										4
										4
	2	4,50	12,40	8,40	6,00	18,20	49,50	2	2	4
										5
										5
										5
2										3
2										3
2	1	8,20	17,60	11,00	11,60	35,80	84,20	1	2	3
1
1
1	2	5,40	14,00	9,80	6,60	29,00	64,80	1	2
										5
										5
										5
2	1	7,20	10,40	6,20	5,60	16,40	45,80	1	2	5	2
2	1	4,80	7,80	7,60	5,00	13,20	38,40	1	2	5	2
2	1	4,00	8,00	7,40	4,40	16,60	40,40	2	1	5	2
1										4
1										4
1	1	3,80	6,40	5,40	5,00	9,80	30,40	2	1	4
										4
										4
										4
2	2	17,80	29,00	23,20	19,20	40,00	129,20	2	2	4	2
2										4	2
2	2	9,60	19,80	10,00	13,40	28,60	81,40	2	2	4	2
										5
										5
	2	4,90	10,00	7,90	9,70	14,80	47,30	2	2	5
										4
										4
										4
1	1	6,00	9,80	4,70	5,00	16,80	42,30	2	1	5	1
1	1	5,40	9,00	5,20	4,20	15,80	39,60	2	1	5	1
1	1	4,80	10,00	5,60	5,40	15,00	40,80	2	1	5	1
	2	4,20	7,00	4,80	3,80	13,00	32,80	1	2		2
	1	3,50	6,30	4,50	3,40	14,40	32,10	2	1		2
	1	3,00	6,00	4,70	3,70	10,80	28,20	2	1		2
	2	5,60	9,40	6,90	4,20	14,00	40,10	2	1		2
	1	4,00	9,00	6,40	3,90	12,00	35,30	1	1		2
	1	6,00	14,40	8,30	3,80	28,70	61,20	2	1		2
										5
										5
										5
										4
										4
										4
	2	5,80	11,40	5,40	7,40	20,00	50,00	2	2	4	1
										4	1
										4	1
2										5
2										5
2	2	9,00	19,00	15,60	15,40	23,00	82,00	2	2	5
1										5
1										5
1	1	4,00	8,40	6,80	7,00	13,60	39,80	2	1	5
1	1	4,00	8,40	5,20	4,60	11,00	33,20	2	1	4	1
1										4	1
1	2	3,90	7,10	6,60	4,60	9,60	31,80	2	2	4	1
1										5
1										5
1										5
2										3
2										3
2	1	8,20	15,80	7,20	13,60	30,50	75,30	1	2	3
1										1
1										1
1										1
1	2	6,20	12,80	8,80	9,50	20,00	57,30	1	2	5	2
1	1	9,80	23,60	18,40	22,00	36,00	109,80	2	1	5	2
1	1	5,60	12,40	10,00	7,20	42,60	77,80	2	1	5	2
										5
										5
										5
										5
										5
										5
2	2	6,40	9,20	6,60	5,60	16,00	43,80	2	1	4	2
2	1	7,60	15,60	7,80	4,90	24,60	60,50	2	1	4	2
2	1	7,20	14,60	9,80	6,80	25,20	63,60	2	1	4	2
										5
										5
										5
	1	4,00	7,80	4,70	3,30	11,40	31,20	1	2		1
	1	4,80	6,20	5,80	4,00	10,20	31,00	1	2		1
											1
1										5
1										5
1	2	3,60	9,20	6,80	5,30	23,80	48,70	2	2	5
1	2	15,20	27,00	16,00	18,20	48,00	124,40	1	2		2
1	1	14,00	29,40	24,60	29,20	45,40	142,60	1	1		2
1	2	10,60	24,20	19,80	19,20	38,40	112,20	2	1		2
										5
										5
										5
2	1	4,60	8,40	6,00	4,70	14,40	38,10	1	2	5	2
2	2	4,30	8,60	5,80	5,80	14,00	38,50	2	2	5	2
2	2	4,50	9,70	7,50	8,60	15,40	45,70	2	2	5	2
										5
										5
										5
										5
										5
										5
2										5
2										5
2	2	4,40	8,40	8,00	8,20	16,60	45,60	2	2	5
2										4
2	2	6,60	9,80	10,20	6,60	16,40	49,60	2	2	4
2										4
	1	6,20	12,50	8,60	5,60	21,50	54,40	1	1	5	1
	1	7,60	14,30	10,30	5,50	28,40	66,10	1	1	5	1
										5	1
2										1
2										1
2	1	10,80	18,00	8,10	6,40	29,00	72,30	1	1	1
										4
										4
										4
1	1	5,60	12,00	5,30	4,20	19,20	46,30	1	1	5	2
1	1	4,80	12,40	6,40	5,40	13,80	42,80	1	1	5	2
1	2	6,20	11,20	8,60	5,20	15,80	47,00	2	2	5	2
2										5
2										5
2										5
2										1
2										1
2										1
										4
										4
										4
										4
										4
										4
										4
										4
										4
2	1	9,90	15,30	10,30	8,00	24,60	68,10	1	1	5	1
2										5	1
2										5	1
2										5
2										5
2										5
										5
										5
										5
										4
										4
										4
										4
										4
										4
2	1	8,10	10,20	13,40	10,20	34,40	76,30	1	1	5	1
2	1	6,10	12,50	11,00	10,80	48,90	89,30	2	1	5	1
2	2	7,20	20,00	12,20	12,80	41,80	94,00	2	2	5	1
										4
										4
										4
										5
										5
										5
	1	5,80	12,00	5,80	5,20	13,00	41,80	1	1	5	1
										5	1
	1	5,80	11,40	6,80	5,40	15,80	45,20	1	1	5	1
1										5
1										5
1										5
	2	5,60	11,40	8,90	6,20	34,60	66,70	1	1
										5
										5
										5
										5
										5
										5
										5
										5
										5
										5
										5
										5
1	2	10,60	16,60	13,60	24,20	28,20	93,20	2	2	5	2
1	2	10,00	29,20	12,50	17,30	49,00	118,00	2	2	5	2
1	2	11,00	26,20	27,40	24,40	37,60	126,60	2	2	5	2
2										5
2										5
2										5
										4
										4
	1	5,40	14,80	10,60	10,20	22,40	63,40	1	1	4
										5
										5
										5
1	1	6,70	10,50	6,70	6,00	18,90	48,80	1	1	5	2
1										5	2
1										5	2
1										4
1										4
1										4
										5
										5
										5
1										4
1										4
1										4
										4
										4
										4
1	2	4,90	8,20	7,50	6,20	13,40	40,20	2	2	4	2
1	1	4,40	8,40	7,80	5,80	8,40	34,80	1	1	4	2
1	1	3,40	8,40	8,20	5,60	9,80	35,40	1		4	2
1	1	4,40	8,40	5,60	5,00	20,00	43,40	1	1	4	1
1										4	1
1										4	1
2										2
2										2
2	1	6,30	15,10	8,10	5,60	21,40	56,50	1	1	2
1	2	6,00	9,60	6,20	5,30	19,00	46,10	2	2	5	2
1										5	2
1										5	2
	1	12,00	16,90	10,80	11,20	22,40	73,30	1	1	5	2
										5	2
	2	4,20	8,20	8,60	5,40	10,60	37,00	1	2	5	2
										4
										4
										4
1	2	4,00	6,40	5,00	3,80	8,50	27,70	2	1	5	2
1										5	2
1										5	2
2	1	4,20	8,20	6,00	5,30	13,20	36,90	1	1	4	2
2	1	5,80	10,00	8,00	8,40	15,40	47,60	1	1	4	2
2	2	4,60	12,60	7,60	7,40	21,40	53,60	2	2	4	2
										5
										5
										5
										5
										5
										5
										5
										5
										5
1	2	4,60	9,80	5,00	4,30	12,60	36,30	2	2	5	2
1	2	5,00	9,20	5,00	3,60	11,00	33,80	2	2	5	2
1	2	4,60	8,00	5,30	4,10	12,80	34,80	2	2	5	2
1	2	8,40	11,80	7,80	5,80	19,50	53,30	1	2		2
1	2	6,20	13,00	5,80	4,80	13,00	42,80	1	2		2
1											2
										5
										5
										5
	1	2,20	4,40	4,60	3,60	6,40	21,20	2	1
										4
										4
	1	4,40	8,60	6,60	5,20	9,20	34,00	2	1	4
										5
										5
										5
1	2	5,00	7,40	6,40	5,40	11,20	35,40	1	2	4	2
1	2	3,60	4,00	5,80	7,40	12,40	33,20	2	1	4	2
1										4	2
2
2
2
										5
										5
										5
1										4
1										4
1										4
										4
										4
										4
1	1	7,30	11,40	7,90	6,00	22,20	54,80	2	2		1
1											1
1											1
1										5
1										5
1										5
2	2	7,90	12,40	10,00	10,00	23,40	63,70	1	2	4	2
2										4	2
2	1	6,60	14,60	9,00	6,20	25,20	61,60	1	2	4	2
										4
										4
										4
2	1	10,00	12,00	7,80	10,20	25,50	65,50	2	2	4	1
2	1	7,40	13,80	8,80	9,60	24,00	63,60	1	2	4	1
2	1	10,40	17,60	13,00	14,40	33,20	88,60	1	2	4	1
1	1	4,40	7,80	5,80	5,30	12,00	35,30	2	2	3	1
1	1	4,10	8,70	6,00	4,60	14,00	37,40	2	2	3	1
1	1	3,80	9,60	7,00	5,20	11,60	37,20	1	2	3	1
2	1	6,20	12,60	6,20	9,80	21,80	56,60	1	2	4	1
2	1	5,60	7,00	11,60	12,60	16,80	53,60	2	1	4	1
2	2	5,10	11,60	6,40	6,30	21,40	50,80	2	1	4	1
										4
										4
										4
	2	13,00	18,00	20,60	23,60	22,50	97,70	1	2	5	2
										5	2
										5	2
										5
										5
										5
										5
										5
										5
										4
										4
										4
2	1	6,80	11,80	8,60	7,80	25,60	60,60	1	2	5	1
2										5	1
2										5	1
	2	6,00	11,40	8,00	6,80	21,00	53,20	2	2	4	2
	1	8,60	15,80	10,60	9,80	25,40	70,20	1	2	4	2
	1	6,90	14,50	17,20	6,80	24,00	69,40	2	2	4	2
										5
										5
										5
2										5
2										5
2										5
2	2	5,20	8,00	4,10	4,10	18,40	39,80	1	2	5	2
2	2	4,20	7,80	4,80	6,00	16,40	39,20	1	2	5	2
2	2	3,60	6,80	5,00	4,60	,00	20,00	2	2	5	2
2	1	6,00	12,20	9,20	8,00	24,00	59,40	2	1	5	1
2	2	6,00	13,60	11,90	9,80	39,00	80,30	2	1	5	1
2	2	5,60	14,20	14,20	13,40	23,00	70,40	2	2	5	1
										4
										4
										4
										4
										4
										4
										5
										5
										5
										5
										5
										5
	2	6,00	12,40	6,20	5,80	14,50	44,90	1	2
										5
										5
										5
										5
										5
										5
1	2	3,20	6,80	3,40	8,80	10,80	33,00	1	2	4	2
1	2	3,00	7,20	5,00	3,20	11,60	30,00	2	2	4	2
1	2	2,60	5,00	4,60	3,00	7,40	22,60	2	2	4	2
1	2	4,80	9,80	5,00	5,20	19,40	44,20	2	2		2
1											2
1											2
										4
										4
										4
										4
										4
										4
										5
										5
										5
	2	52,00	9,00	4,80	3,60	20,00	89,40	2	1		2
	2	3,20	5,60	5,40	3,00	6,00	23,20	2	1		2
	2	3,00	6,20	5,80	3,00	7,40	25,40	2	1		2
	2	5,50	17,20	4,60	5,40	14,00	46,70	2	2		2
											2
											2
										5
										5
										5
										5
										5
										5
										5
										5
										5
										4
										4
										4
										4
										4
										4
2	2	4,00	9,10	5,20	4,10	12,10	34,50	1	2	5	2
2										5	2
2	2	6,80	13,60	9,00	8,40	22,80	60,60	2	1	5	2
2										4
2										4
2										4
	1	5,60	16,00	4,70	8,50	29,00	63,80	2	1		1
											1
	1	5,00	7,10	8,70	7,20	35,40	63,40	2	1		1
1										5
1										5
1										5
	2	4,60	6,60	5,80	10,60	13,10	40,70	2	1		2
											2
	1	3,00	6,60	6,60	3,60	7,40	27,20	2	1		2
										5
										5
										5
1										4
1										4
1	2	5,30	15,40	9,90	6,50	32,80	69,90	2	1	4
	1	3,40	7,00	4,40	3,20	16,00	34,00	2	1	5	1
	2	3,20	5,80	5,60	3,80	9,80	28,20	2	1	5	1
	2	3,40	6,40	7,40	4,00	8,00	29,20	2	1	5	1
										4
										4
										4
	1	7,30	13,30	5,60	5,50	15,60	47,30	2	1	1	1
	1	7,40	11,10	5,80	6,60	27,00	57,90	2	1	1	1
										1	1
										4
										4
										4
2										4
2										4
2										4
										4
										4
										4
2										5
2										5
2										5
1										5
1										5
1										5
										5
										5
										5
	2	3,80	9,40	6,00	5,50	13,20	37,90	2	2	5	2
	1	4,80	11,60	9,40		15,40		1	2	5	2
	2	6,60	17,00	18,80	14,40	32,40	89,20	1	2	5	2
										5
										5
										5
2										4
2										4
2										4
										5
										5
										5
2	1	4,60	9,00	5,00	4,40	17,60	40,60	2	2	5	1
2										5	1
2										5	1
										4
										4
										4
1	1	8,80	21,20	12,20	8,00	21,20	71,40	2	1	5	1
1	2	5,40	16,40	9,20	6,40	16,40	53,80	2	2	5	1
1	2	5,40	16,20	10,40	7,80	17,60	57,40	2	1	5	1
										5
										5
										5
										5
										5
										5
1										5
1										5
1										5
										4
										4
										4
1										5
1										5
1	2	3,20	7,00	5,60	4,60	8,40	28,80	2	2	5
										4
										4
										4
1										4
1										4
1	2	2,80	5,20	7,20	4,40	9,20	28,80	2	2	4
										5
										5
										5
										5
										5
										5
										3
										3
										3
										5
										5
	2	4,00	8,00	8,00	4,60	13,60	38,20	2	1	5
1	2	8,40	13,20	8,40	7,40	22,00	59,40	2	1	5	2
1	2	5,50	10,30	6,60	6,20	23,80	52,40	2	2	5	2
1										5	2
2										5
2										5
2										5
										5
										5
										5
1
1
1	2	4,20	9,00	6,00	3,60	10,80	33,60	1	2
2	1	12,60	21,20	24,00	17,60	,00	75,40	2	2	5	1
2										5	1
2	1	10,60	23,60	22,40	18,40	28,60	103,60	2	2	5	1
1
1
1	2	3,40	6,60	6,00	3,50	9,80	29,30	2	2
2										5
2										5
2										5
1										5
1										5
1	2	3,50	6,80	6,40	3,40	17,00	37,10	2	1	5
1										5
1										5
1	1	4,30	11,40	8,00	6,40	28,80	58,90	2	1	5
	1	3,80	7,60	4,10	3,60	,00	19,10	2	1	5	1
										5	1
										5	1
	2	3,90	6,80	4,30	4,80	9,80	29,60	2	2	4	2
										4	2
										4	2
2	2	8,40	12,60	8,80	6,80	16,00	52,60	2	2	4	2
2										4	2
2										4	2
										4
										4
										4
										4
										4
										4
										4
										4
										4
	2	9,80	25,40	16,60	14,00	32,40	98,20	2	2
2	2	4,80	9,80	6,20	6,20	16,50	43,50	2	1	5	2
2	2	5,00	9,80	8,00	10,40	18,80	52,00	2	1	5	2
2										5	2
										5
										5
										5
1										5
1										5
1	2	4,10	9,80	6,80	5,40	13,40	39,50	1	2	5
1	1	7,00	13,20	8,50	6,20	23,40	58,30	1	2	5	1
1										5	1
1										5	1
1										5
1										5
1										5
										5
										5
										5
										4
										4
										4
										5
										5
										5
1										4
1										4
1										4
2	2	3,80	7,40	5,40	3,20	10,00	29,80	2	1	4	2
2	1	4,20	6,80	6,30	3,50	10,40	31,20	2	1	4	2
2										4	2
										4
										4
										4
	1	5,20	8,20	7,20	9,20	14,00	43,80	2	2		1
	1	3,60	6,00	5,60	3,80	7,60	26,60	1	2		1
	1	3,40	6,80	8,00	4,20	10,40	32,80	1	2		1
1
1
1
1	2	10,00	18,40	10,00	10,00	25,00	73,40	2	2	4	2
1										4	2
1	2	8,60	17,20	9,60	12,40	30,40	78,20	2	2	4	2
										5
										5
										5
1	2	4,20	8,20	6,40	3,70	15,00	37,50	2	2	4	2
1	2	3,20	8,60	4,60	3,00	12,20	31,60	1	2	4	2
1	2	3,40	8,00	6,00	3,80	15,80	37,00	2	2	4	2
										4
										4
										4
										5
										5
										5
1										5
1										5
1										5
										5
										5
										5
										4
										4
										4
2	2	7,00	12,90	9,80	7,40	24,00	61,10	2	2	4	2
2										4	2
2	2	5,80	13,70	10,50	5,20	20,00	55,20	1	2	4	2
										4
										4
										4
2										4
2										4
2										4
2	1	11,20	9,00	14,00	17,00	23,00	74,20	2	2		1
2	2	10,80	17,60	9,80	11,20	25,60	75,00	1	2		1
2	2	12,80	25,40	14,40	16,00	49,00	117,60	1	2		1
	2	9,60	15,50	15,80	15,80	20,50	77,20	1	2	4	2
	2	7,00	14,80	11,80	14,80	30,00	78,40	2	1	4	2
	2	5,40	11,70	8,30	6,60	18,80	50,80	2	1	4	2
	1	7,80	18,50	10,40	11,40	42,80	90,90	2	2
										5
										5
										5
										4
										4
										4
1	1	5,30	10,30	5,60	5,70	22,20	49,10	2	1	4	1
1										4	1
1	2	4,40	7,40	6,00	5,40	11,20	34,40	2	1	4	1
										5
										5
	1	4,20	10,20	8,80	4,20	10,20	37,60	2	2	5
2										2
2										2
2										2
	2	7,50	17,80	9,80	10,80	26,00	71,90	2	1	5	2
										5	2
										5	2
1										3
1										3
1										3
										5
										5
										5
	1	3,80	8,10	8,40	4,00	13,40	37,70	2	1
1	1	9,00	17,20	15,80	11,00	26,00	79,00	1	2	4	1
1										4	1
1										4	1
										4
										4
										4
1	2	3,60	7,50	6,00	4,10	11,80	33,00	1	2	5	2
1	2	3,80	9,60	6,80	4,20	12,80	37,20	1	2	5	2
1										5	2
2	1	6,20	7,40	8,20	12,00	17,80	51,60	1	2	5	1
2										5	1
2										5	1
										4
										4
										4
										5
										5
										5
										4
										4
										4
2	2	4,00	8,60	4,80	4,20	11,60	33,20	2	1	4	2
2	1	6,40	15,00	8,60	11,60	19,80	61,40	1	1	4	2
2	2	6,20	16,40	10,10	6,60	22,40	61,70	1	1	4	2
										5
										5
										5
										5
										5
										5
2	2	10,00	13,40	9,10	6,00	24,10	62,60	2	2	5	2
2	2	9,40	16,30	8,60	9,20	32,30	75,80	2	2	5	2
2										5	2
										4
										4
										4
2										4
2										4
2										4
1	1	8,60	8,80	10,20	14,20	21,20	63,00	2	2	4	1
1	2	4,80	9,20	6,40	5,60	13,00	39,00	2	2	4	1
1	2	3,40	6,40	6,20	6,80	9,60	32,40	2	2	4	1
	1	16,80	35,00	39,00	33,40	,00	124,20	1	2	5	1
	2	17,40	36,20	37,00	27,40	88,80	206,80	2	2	5	1
										5	1
2	2	11,20	18,20	21,20	22,00	23,00	95,60	1	2	5	2
2	2	6,50	11,00	13,90	14,30	20,80	66,50	2	2	5	2
2										5	2
										4
										4
										4
										5
										5
										5
1	2	5,80	11,20	5,40	5,50	18,40	46,30	2	2	4	2
1										4	2
1										4	2
1	2	4,20	8,20	5,20	5,00	13,40	36,00	2	2	5	2
1	2	4,00	8,10	5,50	5,20	12,20	35,00	2	2	5	2
1										5	2
2
2
2
1	2	8,40	16,60	12,40	19,20	28,80	85,40	2	2	5	2
1										5	2
1	1	5,80	8,40	7,80	5,80	11,20	39,00	2	2	5	2
1	2	3,80	6,80	5,40	10,60	10,40	37,00	2	1	4	2
1	1	2,80	7,80	6,00	3,50	8,60	28,70	2	1	4	2
1	2	3,80	11,20	7,80	4,00	5,60	32,40	2	1	4	2
[truncated: 6,250 more rows]
